# Supplementary material for: What effect might border screening have on preventing importation of COVID-19 compared with other infections?: considering the additional effect of post-arrival isolation
Source: Epidemiol Infect. 2022 Aug 11;150:e159. doi: 10.1017/S0950268822001327 (PMC9464505; doi:10.1017/S0950268822001327)
Supplement: Supplementary file 1 [file hygsup.zip]

Archive with 2 entries (2 files):
- S0950268822001327sup001.pdf
- S0950268822001327sup002.csv
