# Supplementary material for: What effect might border screening have on preventing importation of COVID-19 compared with other infections?: considering the additional effect of post-arrival isolation
Source: Epidemiol Infect. 2022 Aug 11;150:e159. doi: 10.1017/S0950268822001327 (PMC9464505; doi:10.1017/S0950268822001327)
Supplement: Supplementary file 1 [file hygsup.zip › S0950268822001327sup002.csv]

	Disease name	Flight time range	Exposure range (days)	Self-isolation period (days)	Calculated border screening success rate
1	Ebola	Uniform (3, 5)	(0, 3.0)	1	0.001 (0.001 - 0.002)
2	Ebola	Uniform (7, 9)	(0, 3.0)	1	0.001 (0.001 - 0.002)
3	Ebola	Uniform (11, 13)	(0, 3.0)	1	0.002 (0.001 - 0.003)
4	Ebola	Uniform (3, 5)	(0, 7.0)	1	0.019 (0.017 - 0.022)
5	Ebola	Uniform (7, 9)	(0, 7.0)	1	0.023 (0.021 - 0.026)
6	Ebola	Uniform (11, 13)	(0, 7.0)	1	0.027 (0.025 - 0.03)
7	Ebola	Uniform (3, 5)	(0, 14.0)	1	0.074 (0.07 - 0.079)
8	Ebola	Uniform (7, 9)	(0, 14.0)	1	0.085 (0.08 - 0.089)
9	Ebola	Uniform (11, 13)	(0, 14.0)	1	0.096 (0.091 - 0.102)
10	Ebola	Uniform (3, 5)	(0, 3.0)	2	0.005 (0.004 - 0.006)
11	Ebola	Uniform (7, 9)	(0, 3.0)	2	0.006 (0.004 - 0.007)
12	Ebola	Uniform (11, 13)	(0, 3.0)	2	0.007 (0.005 - 0.008)
13	Ebola	Uniform (3, 5)	(0, 7.0)	2	0.047 (0.044 - 0.051)
14	Ebola	Uniform (7, 9)	(0, 7.0)	2	0.053 (0.049 - 0.056)
15	Ebola	Uniform (11, 13)	(0, 7.0)	2	0.059 (0.055 - 0.063)
16	Ebola	Uniform (3, 5)	(0, 14.0)	2	0.143 (0.138 - 0.148)
17	Ebola	Uniform (7, 9)	(0, 14.0)	2	0.154 (0.149 - 0.162)
18	Ebola	Uniform (11, 13)	(0, 14.0)	2	0.167 (0.159 - 0.175)
19	Ebola	Uniform (3, 5)	(0, 3.0)	3	0.014 (0.012 - 0.017)
20	Ebola	Uniform (7, 9)	(0, 3.0)	3	0.017 (0.015 - 0.019)
21	Ebola	Uniform (11, 13)	(0, 3.0)	3	0.02 (0.018 - 0.022)
22	Ebola	Uniform (3, 5)	(0, 7.0)	3	0.088 (0.083 - 0.092)
23	Ebola	Uniform (7, 9)	(0, 7.0)	3	0.095 (0.089 - 0.101)
24	Ebola	Uniform (11, 13)	(0, 7.0)	3	0.104 (0.1 - 0.109)
25	Ebola	Uniform (3, 5)	(0, 14.0)	3	0.216 (0.208 - 0.222)
26	Ebola	Uniform (7, 9)	(0, 14.0)	3	0.229 (0.221 - 0.239)
27	Ebola	Uniform (11, 13)	(0, 14.0)	3	0.241 (0.234 - 0.249)
28	Ebola	Uniform (3, 5)	(0, 3.0)	4	0.035 (0.032 - 0.038)
29	Ebola	Uniform (7, 9)	(0, 3.0)	4	0.04 (0.037 - 0.043)
30	Ebola	Uniform (11, 13)	(0, 3.0)	4	0.046 (0.043 - 0.048)
31	Ebola	Uniform (3, 5)	(0, 7.0)	4	0.141 (0.135 - 0.149)
32	Ebola	Uniform (7, 9)	(0, 7.0)	4	0.152 (0.146 - 0.157)
33	Ebola	Uniform (11, 13)	(0, 7.0)	4	0.162 (0.155 - 0.167)
34	Ebola	Uniform (3, 5)	(0, 14.0)	4	0.292 (0.284 - 0.301)
35	Ebola	Uniform (7, 9)	(0, 14.0)	4	0.307 (0.3 - 0.315)
36	Ebola	Uniform (11, 13)	(0, 14.0)	4	0.319 (0.309 - 0.327)
37	Ebola	Uniform (3, 5)	(0, 3.0)	5	0.072 (0.068 - 0.076)
38	Ebola	Uniform (7, 9)	(0, 3.0)	5	0.08 (0.075 - 0.084)
39	Ebola	Uniform (11, 13)	(0, 3.0)	5	0.088 (0.084 - 0.092)
40	Ebola	Uniform (3, 5)	(0, 7.0)	5	0.207 (0.2 - 0.214)
41	Ebola	Uniform (7, 9)	(0, 7.0)	5	0.218 (0.211 - 0.225)
42	Ebola	Uniform (11, 13)	(0, 7.0)	5	0.233 (0.224 - 0.24)
43	Ebola	Uniform (3, 5)	(0, 14.0)	5	0.372 (0.363 - 0.382)
44	Ebola	Uniform (7, 9)	(0, 14.0)	5	0.385 (0.376 - 0.394)
45	Ebola	Uniform (11, 13)	(0, 14.0)	5	0.398 (0.388 - 0.407)
46	Ebola	Uniform (3, 5)	(0, 3.0)	6	0.125 (0.12 - 0.131)
47	Ebola	Uniform (7, 9)	(0, 3.0)	6	0.137 (0.129 - 0.143)
48	Ebola	Uniform (11, 13)	(0, 3.0)	6	0.148 (0.142 - 0.153)
49	Ebola	Uniform (3, 5)	(0, 7.0)	6	0.285 (0.278 - 0.292)
50	Ebola	Uniform (7, 9)	(0, 7.0)	6	0.297 (0.291 - 0.303)
51	Ebola	Uniform (11, 13)	(0, 7.0)	6	0.311 (0.304 - 0.319)
52	Ebola	Uniform (3, 5)	(0, 14.0)	6	0.451 (0.441 - 0.46)
53	Ebola	Uniform (7, 9)	(0, 14.0)	6	0.465 (0.456 - 0.475)
54	Ebola	Uniform (11, 13)	(0, 14.0)	6	0.478 (0.471 - 0.486)
55	Ebola	Uniform (3, 5)	(0, 3.0)	7	0.196 (0.189 - 0.203)
56	Ebola	Uniform (7, 9)	(0, 3.0)	7	0.209 (0.203 - 0.215)
57	Ebola	Uniform (11, 13)	(0, 3.0)	7	0.223 (0.217 - 0.229)
58	Ebola	Uniform (3, 5)	(0, 7.0)	7	0.368 (0.359 - 0.375)
59	Ebola	Uniform (7, 9)	(0, 7.0)	7	0.382 (0.374 - 0.39)
60	Ebola	Uniform (11, 13)	(0, 7.0)	7	0.397 (0.389 - 0.407)
61	Ebola	Uniform (3, 5)	(0, 14.0)	7	0.53 (0.521 - 0.537)
62	Ebola	Uniform (7, 9)	(0, 14.0)	7	0.542 (0.532 - 0.55)
63	Ebola	Uniform (11, 13)	(0, 14.0)	7	0.555 (0.543 - 0.565)
64	Ebola	Uniform (3, 5)	(0, 3.0)	8	0.281 (0.273 - 0.287)
65	Ebola	Uniform (7, 9)	(0, 3.0)	8	0.295 (0.288 - 0.302)
66	Ebola	Uniform (11, 13)	(0, 3.0)	8	0.31 (0.303 - 0.316)
67	Ebola	Uniform (3, 5)	(0, 7.0)	8	0.455 (0.446 - 0.464)
68	Ebola	Uniform (7, 9)	(0, 7.0)	8	0.47 (0.463 - 0.476)
69	Ebola	Uniform (11, 13)	(0, 7.0)	8	0.484 (0.475 - 0.494)
70	Ebola	Uniform (3, 5)	(0, 14.0)	8	0.605 (0.596 - 0.613)
71	Ebola	Uniform (7, 9)	(0, 14.0)	8	0.616 (0.607 - 0.626)
72	Ebola	Uniform (11, 13)	(0, 14.0)	8	0.629 (0.619 - 0.637)
73	Ebola	Uniform (3, 5)	(0, 3.0)	9	0.373 (0.365 - 0.379)
74	Ebola	Uniform (7, 9)	(0, 3.0)	9	0.388 (0.382 - 0.397)
75	Ebola	Uniform (11, 13)	(0, 3.0)	9	0.404 (0.396 - 0.412)
76	Ebola	Uniform (3, 5)	(0, 7.0)	9	0.541 (0.533 - 0.55)
77	Ebola	Uniform (7, 9)	(0, 7.0)	9	0.555 (0.548 - 0.563)
78	Ebola	Uniform (11, 13)	(0, 7.0)	9	0.568 (0.559 - 0.576)
79	Ebola	Uniform (3, 5)	(0, 14.0)	9	0.675 (0.666 - 0.683)
80	Ebola	Uniform (7, 9)	(0, 14.0)	9	0.684 (0.676 - 0.693)
81	Ebola	Uniform (11, 13)	(0, 14.0)	9	0.695 (0.686 - 0.704)
82	Ebola	Uniform (3, 5)	(0, 3.0)	10	0.468 (0.459 - 0.476)
83	Ebola	Uniform (7, 9)	(0, 3.0)	10	0.483 (0.477 - 0.494)
84	Ebola	Uniform (11, 13)	(0, 3.0)	10	0.498 (0.49 - 0.507)
85	Ebola	Uniform (3, 5)	(0, 7.0)	10	0.622 (0.613 - 0.631)
86	Ebola	Uniform (7, 9)	(0, 7.0)	10	0.635 (0.627 - 0.644)
87	Ebola	Uniform (11, 13)	(0, 7.0)	10	0.646 (0.638 - 0.653)
88	Ebola	Uniform (3, 5)	(0, 14.0)	10	0.737 (0.729 - 0.745)
89	Ebola	Uniform (7, 9)	(0, 14.0)	10	0.744 (0.735 - 0.752)
90	Ebola	Uniform (11, 13)	(0, 14.0)	10	0.755 (0.747 - 0.762)
91	Ebola	Uniform (3, 5)	(0, 3.0)	11	0.558 (0.549 - 0.566)
92	Ebola	Uniform (7, 9)	(0, 3.0)	11	0.573 (0.564 - 0.581)
93	Ebola	Uniform (11, 13)	(0, 3.0)	11	0.586 (0.579 - 0.593)
94	Ebola	Uniform (3, 5)	(0, 7.0)	11	0.695 (0.688 - 0.701)
95	Ebola	Uniform (7, 9)	(0, 7.0)	11	0.707 (0.699 - 0.715)
96	Ebola	Uniform (11, 13)	(0, 7.0)	11	0.718 (0.71 - 0.726)
97	Ebola	Uniform (3, 5)	(0, 14.0)	11	0.79 (0.783 - 0.797)
98	Ebola	Uniform (7, 9)	(0, 14.0)	11	0.799 (0.793 - 0.805)
99	Ebola	Uniform (11, 13)	(0, 14.0)	11	0.807 (0.799 - 0.813)
100	Ebola	Uniform (3, 5)	(0, 3.0)	12	0.642 (0.634 - 0.649)
101	Ebola	Uniform (7, 9)	(0, 3.0)	12	0.655 (0.648 - 0.664)
102	Ebola	Uniform (11, 13)	(0, 3.0)	12	0.668 (0.66 - 0.676)
103	Ebola	Uniform (3, 5)	(0, 7.0)	12	0.758 (0.751 - 0.764)
104	Ebola	Uniform (7, 9)	(0, 7.0)	12	0.77 (0.763 - 0.777)
105	Ebola	Uniform (11, 13)	(0, 7.0)	12	0.778 (0.772 - 0.786)
106	Ebola	Uniform (3, 5)	(0, 14.0)	12	0.836 (0.83 - 0.842)
107	Ebola	Uniform (7, 9)	(0, 14.0)	12	0.843 (0.836 - 0.85)
108	Ebola	Uniform (11, 13)	(0, 14.0)	12	0.851 (0.844 - 0.856)
109	Ebola	Uniform (3, 5)	(0, 3.0)	13	0.717 (0.707 - 0.725)
110	Ebola	Uniform (7, 9)	(0, 3.0)	13	0.729 (0.722 - 0.735)
111	Ebola	Uniform (11, 13)	(0, 3.0)	13	0.739 (0.732 - 0.747)
112	Ebola	Uniform (3, 5)	(0, 7.0)	13	0.813 (0.806 - 0.819)
113	Ebola	Uniform (7, 9)	(0, 7.0)	13	0.822 (0.815 - 0.827)
114	Ebola	Uniform (11, 13)	(0, 7.0)	13	0.83 (0.825 - 0.836)
115	Ebola	Uniform (3, 5)	(0, 14.0)	13	0.875 (0.869 - 0.88)
116	Ebola	Uniform (7, 9)	(0, 14.0)	13	0.88 (0.875 - 0.885)
117	Ebola	Uniform (11, 13)	(0, 14.0)	13	0.885 (0.881 - 0.891)
118	Ebola	Uniform (3, 5)	(0, 3.0)	14	0.78 (0.774 - 0.785)
119	Ebola	Uniform (7, 9)	(0, 3.0)	14	0.79 (0.784 - 0.796)
120	Ebola	Uniform (11, 13)	(0, 3.0)	14	0.798 (0.791 - 0.805)
121	Ebola	Uniform (3, 5)	(0, 7.0)	14	0.859 (0.854 - 0.864)
122	Ebola	Uniform (7, 9)	(0, 7.0)	14	0.864 (0.859 - 0.87)
123	Ebola	Uniform (11, 13)	(0, 7.0)	14	0.871 (0.865 - 0.876)
124	Ebola	Uniform (3, 5)	(0, 14.0)	14	0.905 (0.901 - 0.909)
125	Ebola	Uniform (7, 9)	(0, 14.0)	14	0.91 (0.906 - 0.914)
126	Ebola	Uniform (11, 13)	(0, 14.0)	14	0.914 (0.909 - 0.92)
127	SARS	Uniform (3, 5)	(0, 3.0)	1	0.101 (0.097 - 0.106)
128	SARS	Uniform (7, 9)	(0, 3.0)	1	0.121 (0.116 - 0.127)
129	SARS	Uniform (11, 13)	(0, 3.0)	1	0.142 (0.136 - 0.147)
130	SARS	Uniform (3, 5)	(0, 7.0)	1	0.205 (0.196 - 0.212)
131	SARS	Uniform (7, 9)	(0, 7.0)	1	0.235 (0.226 - 0.243)
132	SARS	Uniform (11, 13)	(0, 7.0)	1	0.265 (0.259 - 0.275)
133	SARS	Uniform (3, 5)	(0, 14.0)	1	0.225 (0.214 - 0.236)
134	SARS	Uniform (7, 9)	(0, 14.0)	1	0.257 (0.245 - 0.267)
135	SARS	Uniform (11, 13)	(0, 14.0)	1	0.289 (0.277 - 0.301)
136	SARS	Uniform (3, 5)	(0, 3.0)	2	0.239 (0.232 - 0.246)
137	SARS	Uniform (7, 9)	(0, 3.0)	2	0.265 (0.258 - 0.272)
138	SARS	Uniform (11, 13)	(0, 3.0)	2	0.294 (0.287 - 0.301)
139	SARS	Uniform (3, 5)	(0, 7.0)	2	0.389 (0.378 - 0.399)
140	SARS	Uniform (7, 9)	(0, 7.0)	2	0.418 (0.408 - 0.426)
141	SARS	Uniform (11, 13)	(0, 7.0)	2	0.448 (0.439 - 0.459)
142	SARS	Uniform (3, 5)	(0, 14.0)	2	0.412 (0.399 - 0.425)
143	SARS	Uniform (7, 9)	(0, 14.0)	2	0.441 (0.428 - 0.454)
144	SARS	Uniform (11, 13)	(0, 14.0)	2	0.47 (0.459 - 0.484)
145	SARS	Uniform (3, 5)	(0, 3.0)	3	0.408 (0.399 - 0.416)
146	SARS	Uniform (7, 9)	(0, 3.0)	3	0.437 (0.428 - 0.446)
147	SARS	Uniform (11, 13)	(0, 3.0)	3	0.466 (0.457 - 0.475)
148	SARS	Uniform (3, 5)	(0, 7.0)	3	0.562 (0.553 - 0.571)
149	SARS	Uniform (7, 9)	(0, 7.0)	3	0.588 (0.577 - 0.598)
150	SARS	Uniform (11, 13)	(0, 7.0)	3	0.614 (0.606 - 0.622)
151	SARS	Uniform (3, 5)	(0, 14.0)	3	0.581 (0.565 - 0.592)
152	SARS	Uniform (7, 9)	(0, 14.0)	3	0.606 (0.592 - 0.622)
153	SARS	Uniform (11, 13)	(0, 14.0)	3	0.633 (0.62 - 0.645)
154	SARS	Uniform (3, 5)	(0, 3.0)	4	0.581 (0.572 - 0.589)
155	SARS	Uniform (7, 9)	(0, 3.0)	4	0.608 (0.601 - 0.617)
156	SARS	Uniform (11, 13)	(0, 3.0)	4	0.636 (0.627 - 0.644)
157	SARS	Uniform (3, 5)	(0, 7.0)	4	0.71 (0.701 - 0.721)
158	SARS	Uniform (7, 9)	(0, 7.0)	4	0.732 (0.722 - 0.742)
159	SARS	Uniform (11, 13)	(0, 7.0)	4	0.752 (0.744 - 0.76)
160	SARS	Uniform (3, 5)	(0, 14.0)	4	0.724 (0.711 - 0.736)
161	SARS	Uniform (7, 9)	(0, 14.0)	4	0.745 (0.735 - 0.757)
162	SARS	Uniform (11, 13)	(0, 14.0)	4	0.765 (0.755 - 0.774)
163	SARS	Uniform (3, 5)	(0, 3.0)	5	0.733 (0.726 - 0.74)
164	SARS	Uniform (7, 9)	(0, 3.0)	5	0.756 (0.75 - 0.762)
165	SARS	Uniform (11, 13)	(0, 3.0)	5	0.777 (0.771 - 0.784)
166	SARS	Uniform (3, 5)	(0, 7.0)	5	0.825 (0.818 - 0.831)
167	SARS	Uniform (7, 9)	(0, 7.0)	5	0.841 (0.834 - 0.847)
168	SARS	Uniform (11, 13)	(0, 7.0)	5	0.856 (0.849 - 0.863)
169	SARS	Uniform (3, 5)	(0, 14.0)	5	0.834 (0.825 - 0.844)
170	SARS	Uniform (7, 9)	(0, 14.0)	5	0.85 (0.841 - 0.858)
171	SARS	Uniform (11, 13)	(0, 14.0)	5	0.864 (0.856 - 0.871)
172	SARS	Uniform (3, 5)	(0, 3.0)	6	0.85 (0.844 - 0.856)
173	SARS	Uniform (7, 9)	(0, 3.0)	6	0.865 (0.859 - 0.871)
174	SARS	Uniform (11, 13)	(0, 3.0)	6	0.879 (0.873 - 0.884)
175	SARS	Uniform (3, 5)	(0, 7.0)	6	0.905 (0.9 - 0.909)
176	SARS	Uniform (7, 9)	(0, 7.0)	6	0.916 (0.91 - 0.921)
177	SARS	Uniform (11, 13)	(0, 7.0)	6	0.924 (0.919 - 0.929)
178	SARS	Uniform (3, 5)	(0, 14.0)	6	0.91 (0.902 - 0.918)
179	SARS	Uniform (7, 9)	(0, 14.0)	6	0.919 (0.912 - 0.926)
180	SARS	Uniform (11, 13)	(0, 14.0)	6	0.927 (0.921 - 0.934)
181	SARS	Uniform (3, 5)	(0, 3.0)	7	0.925 (0.921 - 0.929)
182	SARS	Uniform (7, 9)	(0, 3.0)	7	0.934 (0.93 - 0.938)
183	SARS	Uniform (11, 13)	(0, 3.0)	7	0.942 (0.939 - 0.946)
184	SARS	Uniform (3, 5)	(0, 7.0)	7	0.954 (0.95 - 0.957)
185	SARS	Uniform (7, 9)	(0, 7.0)	7	0.96 (0.955 - 0.965)
186	SARS	Uniform (11, 13)	(0, 7.0)	7	0.965 (0.961 - 0.968)
187	SARS	Uniform (3, 5)	(0, 14.0)	7	0.956 (0.951 - 0.962)
188	SARS	Uniform (7, 9)	(0, 14.0)	7	0.962 (0.957 - 0.967)
189	SARS	Uniform (11, 13)	(0, 14.0)	7	0.967 (0.962 - 0.972)
190	SARS	Uniform (3, 5)	(0, 3.0)	8	0.968 (0.965 - 0.97)
191	SARS	Uniform (7, 9)	(0, 3.0)	8	0.972 (0.969 - 0.975)
192	SARS	Uniform (11, 13)	(0, 3.0)	8	0.976 (0.974 - 0.979)
193	SARS	Uniform (3, 5)	(0, 7.0)	8	0.98 (0.977 - 0.983)
194	SARS	Uniform (7, 9)	(0, 7.0)	8	0.983 (0.981 - 0.985)
195	SARS	Uniform (11, 13)	(0, 7.0)	8	0.986 (0.983 - 0.988)
196	SARS	Uniform (3, 5)	(0, 14.0)	8	0.981 (0.978 - 0.985)
197	SARS	Uniform (7, 9)	(0, 14.0)	8	0.984 (0.98 - 0.987)
198	SARS	Uniform (11, 13)	(0, 14.0)	8	0.986 (0.983 - 0.99)
199	SARS	Uniform (3, 5)	(0, 3.0)	9	0.988 (0.986 - 0.989)
200	SARS	Uniform (7, 9)	(0, 3.0)	9	0.99 (0.988 - 0.991)
201	SARS	Uniform (11, 13)	(0, 3.0)	9	0.992 (0.99 - 0.993)
202	SARS	Uniform (3, 5)	(0, 7.0)	9	0.993 (0.991 - 0.994)
203	SARS	Uniform (7, 9)	(0, 7.0)	9	0.994 (0.993 - 0.995)
204	SARS	Uniform (11, 13)	(0, 7.0)	9	0.995 (0.994 - 0.996)
205	SARS	Uniform (3, 5)	(0, 14.0)	9	0.993 (0.991 - 0.995)
206	SARS	Uniform (7, 9)	(0, 14.0)	9	0.994 (0.992 - 0.996)
207	SARS	Uniform (11, 13)	(0, 14.0)	9	0.995 (0.993 - 0.997)
208	SARS	Uniform (3, 5)	(0, 3.0)	10	0.996 (0.995 - 0.997)
209	SARS	Uniform (7, 9)	(0, 3.0)	10	0.997 (0.995 - 0.997)
210	SARS	Uniform (11, 13)	(0, 3.0)	10	0.997 (0.996 - 0.998)
211	SARS	Uniform (3, 5)	(0, 7.0)	10	0.998 (0.997 - 0.998)
212	SARS	Uniform (7, 9)	(0, 7.0)	10	0.998 (0.997 - 0.999)
213	SARS	Uniform (11, 13)	(0, 7.0)	10	0.999 (0.998 - 0.999)
214	SARS	Uniform (3, 5)	(0, 14.0)	10	0.998 (0.996 - 0.999)
215	SARS	Uniform (7, 9)	(0, 14.0)	10	0.998 (0.997 - 0.999)
216	SARS	Uniform (11, 13)	(0, 14.0)	10	0.999 (0.997 - 0.999)
217	SARS	Uniform (3, 5)	(0, 3.0)	11	0.999 (0.998 - 0.999)
218	SARS	Uniform (7, 9)	(0, 3.0)	11	0.999 (0.999 - 1.0)
219	SARS	Uniform (11, 13)	(0, 3.0)	11	0.999 (0.999 - 1.0)
220	SARS	Uniform (3, 5)	(0, 7.0)	11	0.999 (0.999 - 1.0)
221	SARS	Uniform (7, 9)	(0, 7.0)	11	0.999 (0.999 - 1.0)
222	SARS	Uniform (11, 13)	(0, 7.0)	11	1.0 (0.999 - 1.0)
223	SARS	Uniform (3, 5)	(0, 14.0)	11	0.999 (0.999 - 1.0)
224	SARS	Uniform (7, 9)	(0, 14.0)	11	1.0 (0.999 - 1.0)
225	SARS	Uniform (11, 13)	(0, 14.0)	11	1.0 (0.999 - 1.0)
226	SARS	Uniform (3, 5)	(0, 3.0)	12	1.0 (0.999 - 1.0)
227	SARS	Uniform (7, 9)	(0, 3.0)	12	1.0 (1.0 - 1.0)
228	SARS	Uniform (11, 13)	(0, 3.0)	12	1.0 (1.0 - 1.0)
229	SARS	Uniform (3, 5)	(0, 7.0)	12	1.0 (1.0 - 1.0)
230	SARS	Uniform (7, 9)	(0, 7.0)	12	1.0 (1.0 - 1.0)
231	SARS	Uniform (11, 13)	(0, 7.0)	12	1.0 (1.0 - 1.0)
232	SARS	Uniform (3, 5)	(0, 14.0)	12	1.0 (0.999 - 1.0)
233	SARS	Uniform (7, 9)	(0, 14.0)	12	1.0 (1.0 - 1.0)
234	SARS	Uniform (11, 13)	(0, 14.0)	12	1.0 (1.0 - 1.0)
235	SARS	Uniform (3, 5)	(0, 3.0)	13	1.0 (1.0 - 1.0)
236	SARS	Uniform (7, 9)	(0, 3.0)	13	1.0 (1.0 - 1.0)
237	SARS	Uniform (11, 13)	(0, 3.0)	13	1.0 (1.0 - 1.0)
238	SARS	Uniform (3, 5)	(0, 7.0)	13	1.0 (1.0 - 1.0)
239	SARS	Uniform (7, 9)	(0, 7.0)	13	1.0 (1.0 - 1.0)
240	SARS	Uniform (11, 13)	(0, 7.0)	13	1.0 (1.0 - 1.0)
241	SARS	Uniform (3, 5)	(0, 14.0)	13	1.0 (1.0 - 1.0)
242	SARS	Uniform (7, 9)	(0, 14.0)	13	1.0 (1.0 - 1.0)
243	SARS	Uniform (11, 13)	(0, 14.0)	13	1.0 (1.0 - 1.0)
244	SARS	Uniform (3, 5)	(0, 3.0)	14	1.0 (1.0 - 1.0)
245	SARS	Uniform (7, 9)	(0, 3.0)	14	1.0 (1.0 - 1.0)
246	SARS	Uniform (11, 13)	(0, 3.0)	14	1.0 (1.0 - 1.0)
247	SARS	Uniform (3, 5)	(0, 7.0)	14	1.0 (1.0 - 1.0)
248	SARS	Uniform (7, 9)	(0, 7.0)	14	1.0 (1.0 - 1.0)
249	SARS	Uniform (11, 13)	(0, 7.0)	14	1.0 (1.0 - 1.0)
250	SARS	Uniform (3, 5)	(0, 14.0)	14	1.0 (1.0 - 1.0)
251	SARS	Uniform (7, 9)	(0, 14.0)	14	1.0 (1.0 - 1.0)
252	SARS	Uniform (11, 13)	(0, 14.0)	14	1.0 (1.0 - 1.0)
253	Influenza	Uniform (3, 5)	(0, 3.0)	1	0.722 (0.712 - 0.731)
254	Influenza	Uniform (7, 9)	(0, 3.0)	1	0.787 (0.777 - 0.797)
255	Influenza	Uniform (11, 13)	(0, 3.0)	1	0.839 (0.832 - 0.847)
256	Influenza	Uniform (3, 5)	(0, 7.0)	1	0.723 (0.704 - 0.738)
257	Influenza	Uniform (7, 9)	(0, 7.0)	1	0.788 (0.775 - 0.801)
258	Influenza	Uniform (11, 13)	(0, 7.0)	1	0.84 (0.828 - 0.854)
259	Influenza	Uniform (3, 5)	(0, 14.0)	1	0.726 (0.705 - 0.746)
260	Influenza	Uniform (7, 9)	(0, 14.0)	1	0.788 (0.77 - 0.809)
261	Influenza	Uniform (11, 13)	(0, 14.0)	1	0.84 (0.819 - 0.858)
262	Influenza	Uniform (3, 5)	(0, 3.0)	2	0.956 (0.951 - 0.961)
263	Influenza	Uniform (7, 9)	(0, 3.0)	2	0.969 (0.965 - 0.974)
264	Influenza	Uniform (11, 13)	(0, 3.0)	2	0.978 (0.975 - 0.982)
265	Influenza	Uniform (3, 5)	(0, 7.0)	2	0.955 (0.948 - 0.962)
266	Influenza	Uniform (7, 9)	(0, 7.0)	2	0.969 (0.964 - 0.974)
267	Influenza	Uniform (11, 13)	(0, 7.0)	2	0.978 (0.972 - 0.984)
268	Influenza	Uniform (3, 5)	(0, 14.0)	2	0.955 (0.942 - 0.965)
269	Influenza	Uniform (7, 9)	(0, 14.0)	2	0.968 (0.958 - 0.975)
270	Influenza	Uniform (11, 13)	(0, 14.0)	2	0.978 (0.969 - 0.985)
271	Influenza	Uniform (3, 5)	(0, 3.0)	3	0.995 (0.994 - 0.997)
272	Influenza	Uniform (7, 9)	(0, 3.0)	3	0.997 (0.996 - 0.998)
273	Influenza	Uniform (11, 13)	(0, 3.0)	3	0.998 (0.997 - 0.999)
274	Influenza	Uniform (3, 5)	(0, 7.0)	3	0.995 (0.993 - 0.998)
275	Influenza	Uniform (7, 9)	(0, 7.0)	3	0.997 (0.994 - 0.999)
276	Influenza	Uniform (11, 13)	(0, 7.0)	3	0.998 (0.996 - 0.999)
277	Influenza	Uniform (3, 5)	(0, 14.0)	3	0.996 (0.992 - 0.999)
278	Influenza	Uniform (7, 9)	(0, 14.0)	3	0.997 (0.993 - 0.999)
279	Influenza	Uniform (11, 13)	(0, 14.0)	3	0.998 (0.996 - 1.0)
280	Influenza	Uniform (3, 5)	(0, 3.0)	4	1.0 (0.999 - 1.0)
281	Influenza	Uniform (7, 9)	(0, 3.0)	4	1.0 (0.999 - 1.0)
282	Influenza	Uniform (11, 13)	(0, 3.0)	4	1.0 (0.999 - 1.0)
283	Influenza	Uniform (3, 5)	(0, 7.0)	4	1.0 (0.999 - 1.0)
284	Influenza	Uniform (7, 9)	(0, 7.0)	4	1.0 (0.999 - 1.0)
285	Influenza	Uniform (11, 13)	(0, 7.0)	4	1.0 (0.999 - 1.0)
286	Influenza	Uniform (3, 5)	(0, 14.0)	4	1.0 (0.998 - 1.0)
287	Influenza	Uniform (7, 9)	(0, 14.0)	4	1.0 (0.999 - 1.0)
288	Influenza	Uniform (11, 13)	(0, 14.0)	4	1.0 (0.999 - 1.0)
289	Influenza	Uniform (3, 5)	(0, 3.0)	5	1.0 (1.0 - 1.0)
290	Influenza	Uniform (7, 9)	(0, 3.0)	5	1.0 (1.0 - 1.0)
291	Influenza	Uniform (11, 13)	(0, 3.0)	5	1.0 (1.0 - 1.0)
292	Influenza	Uniform (3, 5)	(0, 7.0)	5	1.0 (1.0 - 1.0)
293	Influenza	Uniform (7, 9)	(0, 7.0)	5	1.0 (1.0 - 1.0)
294	Influenza	Uniform (11, 13)	(0, 7.0)	5	1.0 (1.0 - 1.0)
295	Influenza	Uniform (3, 5)	(0, 14.0)	5	1.0 (0.999 - 1.0)
296	Influenza	Uniform (7, 9)	(0, 14.0)	5	1.0 (1.0 - 1.0)
297	Influenza	Uniform (11, 13)	(0, 14.0)	5	1.0 (1.0 - 1.0)
298	Influenza	Uniform (3, 5)	(0, 3.0)	6	1.0 (1.0 - 1.0)
299	Influenza	Uniform (7, 9)	(0, 3.0)	6	1.0 (1.0 - 1.0)
300	Influenza	Uniform (11, 13)	(0, 3.0)	6	1.0 (1.0 - 1.0)
301	Influenza	Uniform (3, 5)	(0, 7.0)	6	1.0 (1.0 - 1.0)
302	Influenza	Uniform (7, 9)	(0, 7.0)	6	1.0 (1.0 - 1.0)
303	Influenza	Uniform (11, 13)	(0, 7.0)	6	1.0 (1.0 - 1.0)
304	Influenza	Uniform (3, 5)	(0, 14.0)	6	1.0 (1.0 - 1.0)
305	Influenza	Uniform (7, 9)	(0, 14.0)	6	1.0 (1.0 - 1.0)
306	Influenza	Uniform (11, 13)	(0, 14.0)	6	1.0 (1.0 - 1.0)
307	Influenza	Uniform (3, 5)	(0, 3.0)	7	1.0 (1.0 - 1.0)
308	Influenza	Uniform (7, 9)	(0, 3.0)	7	1.0 (1.0 - 1.0)
309	Influenza	Uniform (11, 13)	(0, 3.0)	7	1.0 (1.0 - 1.0)
310	Influenza	Uniform (3, 5)	(0, 7.0)	7	1.0 (1.0 - 1.0)
311	Influenza	Uniform (7, 9)	(0, 7.0)	7	1.0 (1.0 - 1.0)
312	Influenza	Uniform (11, 13)	(0, 7.0)	7	1.0 (1.0 - 1.0)
313	Influenza	Uniform (3, 5)	(0, 14.0)	7	1.0 (1.0 - 1.0)
314	Influenza	Uniform (7, 9)	(0, 14.0)	7	1.0 (1.0 - 1.0)
315	Influenza	Uniform (11, 13)	(0, 14.0)	7	1.0 (1.0 - 1.0)
316	Influenza	Uniform (3, 5)	(0, 3.0)	8	1.0 (1.0 - 1.0)
317	Influenza	Uniform (7, 9)	(0, 3.0)	8	1.0 (1.0 - 1.0)
318	Influenza	Uniform (11, 13)	(0, 3.0)	8	1.0 (1.0 - 1.0)
319	Influenza	Uniform (3, 5)	(0, 7.0)	8	1.0 (1.0 - 1.0)
320	Influenza	Uniform (7, 9)	(0, 7.0)	8	1.0 (1.0 - 1.0)
321	Influenza	Uniform (11, 13)	(0, 7.0)	8	1.0 (1.0 - 1.0)
322	Influenza	Uniform (3, 5)	(0, 14.0)	8	1.0 (1.0 - 1.0)
323	Influenza	Uniform (7, 9)	(0, 14.0)	8	1.0 (1.0 - 1.0)
324	Influenza	Uniform (11, 13)	(0, 14.0)	8	1.0 (1.0 - 1.0)
325	Influenza	Uniform (3, 5)	(0, 3.0)	9	1.0 (1.0 - 1.0)
326	Influenza	Uniform (7, 9)	(0, 3.0)	9	1.0 (1.0 - 1.0)
327	Influenza	Uniform (11, 13)	(0, 3.0)	9	1.0 (1.0 - 1.0)
328	Influenza	Uniform (3, 5)	(0, 7.0)	9	1.0 (1.0 - 1.0)
329	Influenza	Uniform (7, 9)	(0, 7.0)	9	1.0 (1.0 - 1.0)
330	Influenza	Uniform (11, 13)	(0, 7.0)	9	1.0 (1.0 - 1.0)
331	Influenza	Uniform (3, 5)	(0, 14.0)	9	1.0 (1.0 - 1.0)
332	Influenza	Uniform (7, 9)	(0, 14.0)	9	1.0 (1.0 - 1.0)
333	Influenza	Uniform (11, 13)	(0, 14.0)	9	1.0 (1.0 - 1.0)
334	Influenza	Uniform (3, 5)	(0, 3.0)	10	1.0 (1.0 - 1.0)
335	Influenza	Uniform (7, 9)	(0, 3.0)	10	1.0 (1.0 - 1.0)
336	Influenza	Uniform (11, 13)	(0, 3.0)	10	1.0 (1.0 - 1.0)
337	Influenza	Uniform (3, 5)	(0, 7.0)	10	1.0 (1.0 - 1.0)
338	Influenza	Uniform (7, 9)	(0, 7.0)	10	1.0 (1.0 - 1.0)
339	Influenza	Uniform (11, 13)	(0, 7.0)	10	1.0 (1.0 - 1.0)
340	Influenza	Uniform (3, 5)	(0, 14.0)	10	1.0 (1.0 - 1.0)
341	Influenza	Uniform (7, 9)	(0, 14.0)	10	1.0 (1.0 - 1.0)
342	Influenza	Uniform (11, 13)	(0, 14.0)	10	1.0 (1.0 - 1.0)
343	Influenza	Uniform (3, 5)	(0, 3.0)	11	1.0 (1.0 - 1.0)
344	Influenza	Uniform (7, 9)	(0, 3.0)	11	1.0 (1.0 - 1.0)
345	Influenza	Uniform (11, 13)	(0, 3.0)	11	1.0 (1.0 - 1.0)
346	Influenza	Uniform (3, 5)	(0, 7.0)	11	1.0 (1.0 - 1.0)
347	Influenza	Uniform (7, 9)	(0, 7.0)	11	1.0 (1.0 - 1.0)
348	Influenza	Uniform (11, 13)	(0, 7.0)	11	1.0 (1.0 - 1.0)
349	Influenza	Uniform (3, 5)	(0, 14.0)	11	1.0 (1.0 - 1.0)
350	Influenza	Uniform (7, 9)	(0, 14.0)	11	1.0 (1.0 - 1.0)
351	Influenza	Uniform (11, 13)	(0, 14.0)	11	1.0 (1.0 - 1.0)
352	Influenza	Uniform (3, 5)	(0, 3.0)	12	1.0 (1.0 - 1.0)
353	Influenza	Uniform (7, 9)	(0, 3.0)	12	1.0 (1.0 - 1.0)
354	Influenza	Uniform (11, 13)	(0, 3.0)	12	1.0 (1.0 - 1.0)
355	Influenza	Uniform (3, 5)	(0, 7.0)	12	1.0 (1.0 - 1.0)
356	Influenza	Uniform (7, 9)	(0, 7.0)	12	1.0 (1.0 - 1.0)
357	Influenza	Uniform (11, 13)	(0, 7.0)	12	1.0 (1.0 - 1.0)
358	Influenza	Uniform (3, 5)	(0, 14.0)	12	1.0 (1.0 - 1.0)
359	Influenza	Uniform (7, 9)	(0, 14.0)	12	1.0 (1.0 - 1.0)
360	Influenza	Uniform (11, 13)	(0, 14.0)	12	1.0 (1.0 - 1.0)
361	Influenza	Uniform (3, 5)	(0, 3.0)	13	1.0 (1.0 - 1.0)
362	Influenza	Uniform (7, 9)	(0, 3.0)	13	1.0 (1.0 - 1.0)
363	Influenza	Uniform (11, 13)	(0, 3.0)	13	1.0 (1.0 - 1.0)
364	Influenza	Uniform (3, 5)	(0, 7.0)	13	1.0 (1.0 - 1.0)
365	Influenza	Uniform (7, 9)	(0, 7.0)	13	1.0 (1.0 - 1.0)
366	Influenza	Uniform (11, 13)	(0, 7.0)	13	1.0 (1.0 - 1.0)
367	Influenza	Uniform (3, 5)	(0, 14.0)	13	1.0 (1.0 - 1.0)
368	Influenza	Uniform (7, 9)	(0, 14.0)	13	1.0 (1.0 - 1.0)
369	Influenza	Uniform (11, 13)	(0, 14.0)	13	1.0 (1.0 - 1.0)
370	Influenza	Uniform (3, 5)	(0, 3.0)	14	1.0 (1.0 - 1.0)
371	Influenza	Uniform (7, 9)	(0, 3.0)	14	1.0 (1.0 - 1.0)
372	Influenza	Uniform (11, 13)	(0, 3.0)	14	1.0 (1.0 - 1.0)
373	Influenza	Uniform (3, 5)	(0, 7.0)	14	1.0 (1.0 - 1.0)
374	Influenza	Uniform (7, 9)	(0, 7.0)	14	1.0 (1.0 - 1.0)
375	Influenza	Uniform (11, 13)	(0, 7.0)	14	1.0 (1.0 - 1.0)
376	Influenza	Uniform (3, 5)	(0, 14.0)	14	1.0 (1.0 - 1.0)
377	Influenza	Uniform (7, 9)	(0, 14.0)	14	1.0 (1.0 - 1.0)
378	Influenza	Uniform (11, 13)	(0, 14.0)	14	1.0 (1.0 - 1.0)
379	COVID-19	Uniform (3, 5)	(0, 3.0)	1	0.097 (0.091 - 0.102)
380	COVID-19	Uniform (7, 9)	(0, 3.0)	1	0.117 (0.112 - 0.122)
381	COVID-19	Uniform (11, 13)	(0, 3.0)	1	0.139 (0.134 - 0.146)
382	COVID-19	Uniform (3, 5)	(0, 7.0)	1	0.188 (0.181 - 0.196)
383	COVID-19	Uniform (7, 9)	(0, 7.0)	1	0.216 (0.208 - 0.224)
384	COVID-19	Uniform (11, 13)	(0, 7.0)	1	0.246 (0.24 - 0.253)
385	COVID-19	Uniform (3, 5)	(0, 14.0)	1	0.208 (0.198 - 0.217)
386	COVID-19	Uniform (7, 9)	(0, 14.0)	1	0.237 (0.227 - 0.249)
387	COVID-19	Uniform (11, 13)	(0, 14.0)	1	0.267 (0.255 - 0.279)
388	COVID-19	Uniform (3, 5)	(0, 3.0)	2	0.242 (0.235 - 0.249)
389	COVID-19	Uniform (7, 9)	(0, 3.0)	2	0.27 (0.264 - 0.278)
390	COVID-19	Uniform (11, 13)	(0, 3.0)	2	0.299 (0.293 - 0.307)
391	COVID-19	Uniform (3, 5)	(0, 7.0)	2	0.361 (0.352 - 0.371)
392	COVID-19	Uniform (7, 9)	(0, 7.0)	2	0.39 (0.381 - 0.399)
393	COVID-19	Uniform (11, 13)	(0, 7.0)	2	0.418 (0.409 - 0.429)
394	COVID-19	Uniform (3, 5)	(0, 14.0)	2	0.383 (0.371 - 0.396)
395	COVID-19	Uniform (7, 9)	(0, 14.0)	2	0.413 (0.4 - 0.428)
396	COVID-19	Uniform (11, 13)	(0, 14.0)	2	0.44 (0.424 - 0.453)
397	COVID-19	Uniform (3, 5)	(0, 3.0)	3	0.416 (0.406 - 0.424)
398	COVID-19	Uniform (7, 9)	(0, 3.0)	3	0.445 (0.438 - 0.452)
399	COVID-19	Uniform (11, 13)	(0, 3.0)	3	0.473 (0.464 - 0.48)
400	COVID-19	Uniform (3, 5)	(0, 7.0)	3	0.526 (0.517 - 0.536)
401	COVID-19	Uniform (7, 9)	(0, 7.0)	3	0.551 (0.543 - 0.559)
402	COVID-19	Uniform (11, 13)	(0, 7.0)	3	0.576 (0.566 - 0.584)
403	COVID-19	Uniform (3, 5)	(0, 14.0)	3	0.545 (0.534 - 0.556)
404	COVID-19	Uniform (7, 9)	(0, 14.0)	3	0.569 (0.556 - 0.581)
405	COVID-19	Uniform (11, 13)	(0, 14.0)	3	0.594 (0.581 - 0.607)
406	COVID-19	Uniform (3, 5)	(0, 3.0)	4	0.578 (0.569 - 0.588)
407	COVID-19	Uniform (7, 9)	(0, 3.0)	4	0.601 (0.594 - 0.608)
408	COVID-19	Uniform (11, 13)	(0, 3.0)	4	0.624 (0.615 - 0.633)
409	COVID-19	Uniform (3, 5)	(0, 7.0)	4	0.664 (0.654 - 0.672)
410	COVID-19	Uniform (7, 9)	(0, 7.0)	4	0.683 (0.674 - 0.693)
411	COVID-19	Uniform (11, 13)	(0, 7.0)	4	0.702 (0.693 - 0.712)
412	COVID-19	Uniform (3, 5)	(0, 14.0)	4	0.68 (0.668 - 0.696)
413	COVID-19	Uniform (7, 9)	(0, 14.0)	4	0.697 (0.684 - 0.707)
414	COVID-19	Uniform (11, 13)	(0, 14.0)	4	0.715 (0.703 - 0.727)
415	COVID-19	Uniform (3, 5)	(0, 3.0)	5	0.705 (0.697 - 0.715)
416	COVID-19	Uniform (7, 9)	(0, 3.0)	5	0.724 (0.718 - 0.73)
417	COVID-19	Uniform (11, 13)	(0, 3.0)	5	0.741 (0.734 - 0.751)
418	COVID-19	Uniform (3, 5)	(0, 7.0)	5	0.768 (0.759 - 0.776)
419	COVID-19	Uniform (7, 9)	(0, 7.0)	5	0.782 (0.775 - 0.79)
420	COVID-19	Uniform (11, 13)	(0, 7.0)	5	0.797 (0.789 - 0.805)
421	COVID-19	Uniform (3, 5)	(0, 14.0)	5	0.779 (0.768 - 0.787)
422	COVID-19	Uniform (7, 9)	(0, 14.0)	5	0.793 (0.782 - 0.803)
423	COVID-19	Uniform (11, 13)	(0, 14.0)	5	0.806 (0.798 - 0.817)
424	COVID-19	Uniform (3, 5)	(0, 3.0)	6	0.8 (0.793 - 0.806)
425	COVID-19	Uniform (7, 9)	(0, 3.0)	6	0.814 (0.806 - 0.821)
426	COVID-19	Uniform (11, 13)	(0, 3.0)	6	0.824 (0.819 - 0.831)
427	COVID-19	Uniform (3, 5)	(0, 7.0)	6	0.844 (0.838 - 0.85)
428	COVID-19	Uniform (7, 9)	(0, 7.0)	6	0.854 (0.847 - 0.86)
429	COVID-19	Uniform (11, 13)	(0, 7.0)	6	0.863 (0.856 - 0.869)
430	COVID-19	Uniform (3, 5)	(0, 14.0)	6	0.851 (0.84 - 0.86)
431	COVID-19	Uniform (7, 9)	(0, 14.0)	6	0.859 (0.848 - 0.869)
432	COVID-19	Uniform (11, 13)	(0, 14.0)	6	0.869 (0.861 - 0.878)
433	COVID-19	Uniform (3, 5)	(0, 3.0)	7	0.866 (0.86 - 0.87)
434	COVID-19	Uniform (7, 9)	(0, 3.0)	7	0.875 (0.869 - 0.88)
435	COVID-19	Uniform (11, 13)	(0, 3.0)	7	0.883 (0.877 - 0.887)
436	COVID-19	Uniform (3, 5)	(0, 7.0)	7	0.895 (0.889 - 0.902)
437	COVID-19	Uniform (7, 9)	(0, 7.0)	7	0.902 (0.896 - 0.907)
438	COVID-19	Uniform (11, 13)	(0, 7.0)	7	0.908 (0.902 - 0.912)
439	COVID-19	Uniform (3, 5)	(0, 14.0)	7	0.899 (0.892 - 0.906)
440	COVID-19	Uniform (7, 9)	(0, 14.0)	7	0.906 (0.898 - 0.912)
441	COVID-19	Uniform (11, 13)	(0, 14.0)	7	0.912 (0.904 - 0.919)
442	COVID-19	Uniform (3, 5)	(0, 3.0)	8	0.911 (0.907 - 0.916)
443	COVID-19	Uniform (7, 9)	(0, 3.0)	8	0.916 (0.912 - 0.921)
444	COVID-19	Uniform (11, 13)	(0, 3.0)	8	0.922 (0.918 - 0.926)
445	COVID-19	Uniform (3, 5)	(0, 7.0)	8	0.93 (0.926 - 0.934)
446	COVID-19	Uniform (7, 9)	(0, 7.0)	8	0.934 (0.93 - 0.939)
447	COVID-19	Uniform (11, 13)	(0, 7.0)	8	0.939 (0.935 - 0.943)
448	COVID-19	Uniform (3, 5)	(0, 14.0)	8	0.933 (0.925 - 0.939)
449	COVID-19	Uniform (7, 9)	(0, 14.0)	8	0.936 (0.931 - 0.942)
450	COVID-19	Uniform (11, 13)	(0, 14.0)	8	0.941 (0.935 - 0.948)
451	COVID-19	Uniform (3, 5)	(0, 3.0)	9	0.94 (0.936 - 0.944)
452	COVID-19	Uniform (7, 9)	(0, 3.0)	9	0.944 (0.94 - 0.948)
453	COVID-19	Uniform (11, 13)	(0, 3.0)	9	0.948 (0.944 - 0.952)
454	COVID-19	Uniform (3, 5)	(0, 7.0)	9	0.953 (0.948 - 0.957)
455	COVID-19	Uniform (7, 9)	(0, 7.0)	9	0.956 (0.952 - 0.959)
456	COVID-19	Uniform (11, 13)	(0, 7.0)	9	0.959 (0.956 - 0.962)
457	COVID-19	Uniform (3, 5)	(0, 14.0)	9	0.954 (0.95 - 0.96)
458	COVID-19	Uniform (7, 9)	(0, 14.0)	9	0.957 (0.952 - 0.962)
459	COVID-19	Uniform (11, 13)	(0, 14.0)	9	0.961 (0.955 - 0.965)
460	COVID-19	Uniform (3, 5)	(0, 3.0)	10	0.96 (0.956 - 0.962)
461	COVID-19	Uniform (7, 9)	(0, 3.0)	10	0.962 (0.959 - 0.965)
462	COVID-19	Uniform (11, 13)	(0, 3.0)	10	0.965 (0.962 - 0.968)
463	COVID-19	Uniform (3, 5)	(0, 7.0)	10	0.968 (0.964 - 0.972)
464	COVID-19	Uniform (7, 9)	(0, 7.0)	10	0.97 (0.967 - 0.973)
465	COVID-19	Uniform (11, 13)	(0, 7.0)	10	0.972 (0.968 - 0.975)
466	COVID-19	Uniform (3, 5)	(0, 14.0)	10	0.969 (0.965 - 0.974)
467	COVID-19	Uniform (7, 9)	(0, 14.0)	10	0.971 (0.967 - 0.975)
468	COVID-19	Uniform (11, 13)	(0, 14.0)	10	0.973 (0.968 - 0.977)
469	COVID-19	Uniform (3, 5)	(0, 3.0)	11	0.973 (0.97 - 0.976)
470	COVID-19	Uniform (7, 9)	(0, 3.0)	11	0.974 (0.972 - 0.977)
471	COVID-19	Uniform (11, 13)	(0, 3.0)	11	0.976 (0.974 - 0.978)
472	COVID-19	Uniform (3, 5)	(0, 7.0)	11	0.979 (0.976 - 0.981)
473	COVID-19	Uniform (7, 9)	(0, 7.0)	11	0.979 (0.977 - 0.982)
474	COVID-19	Uniform (11, 13)	(0, 7.0)	11	0.981 (0.979 - 0.983)
475	COVID-19	Uniform (3, 5)	(0, 14.0)	11	0.979 (0.976 - 0.983)
476	COVID-19	Uniform (7, 9)	(0, 14.0)	11	0.98 (0.976 - 0.984)
477	COVID-19	Uniform (11, 13)	(0, 14.0)	11	0.982 (0.978 - 0.985)
478	COVID-19	Uniform (3, 5)	(0, 3.0)	12	0.982 (0.98 - 0.983)
479	COVID-19	Uniform (7, 9)	(0, 3.0)	12	0.983 (0.981 - 0.985)
480	COVID-19	Uniform (11, 13)	(0, 3.0)	12	0.984 (0.982 - 0.986)
481	COVID-19	Uniform (3, 5)	(0, 7.0)	12	0.985 (0.983 - 0.987)
482	COVID-19	Uniform (7, 9)	(0, 7.0)	12	0.986 (0.984 - 0.988)
483	COVID-19	Uniform (11, 13)	(0, 7.0)	12	0.987 (0.985 - 0.989)
484	COVID-19	Uniform (3, 5)	(0, 14.0)	12	0.986 (0.983 - 0.988)
485	COVID-19	Uniform (7, 9)	(0, 14.0)	12	0.987 (0.984 - 0.989)
486	COVID-19	Uniform (11, 13)	(0, 14.0)	12	0.987 (0.985 - 0.99)
487	COVID-19	Uniform (3, 5)	(0, 3.0)	13	0.987 (0.986 - 0.989)
488	COVID-19	Uniform (7, 9)	(0, 3.0)	13	0.988 (0.986 - 0.99)
489	COVID-19	Uniform (11, 13)	(0, 3.0)	13	0.989 (0.987 - 0.991)
490	COVID-19	Uniform (3, 5)	(0, 7.0)	13	0.99 (0.988 - 0.992)
491	COVID-19	Uniform (7, 9)	(0, 7.0)	13	0.99 (0.988 - 0.992)
492	COVID-19	Uniform (11, 13)	(0, 7.0)	13	0.991 (0.989 - 0.993)
493	COVID-19	Uniform (3, 5)	(0, 14.0)	13	0.99 (0.988 - 0.992)
494	COVID-19	Uniform (7, 9)	(0, 14.0)	13	0.991 (0.988 - 0.993)
495	COVID-19	Uniform (11, 13)	(0, 14.0)	13	0.991 (0.988 - 0.993)
496	COVID-19	Uniform (3, 5)	(0, 3.0)	14	0.991 (0.99 - 0.993)
497	COVID-19	Uniform (7, 9)	(0, 3.0)	14	0.992 (0.99 - 0.993)
498	COVID-19	Uniform (11, 13)	(0, 3.0)	14	0.993 (0.991 - 0.994)
499	COVID-19	Uniform (3, 5)	(0, 7.0)	14	0.993 (0.992 - 0.994)
500	COVID-19	Uniform (7, 9)	(0, 7.0)	14	0.993 (0.992 - 0.995)
501	COVID-19	Uniform (11, 13)	(0, 7.0)	14	0.994 (0.992 - 0.995)
502	COVID-19	Uniform (3, 5)	(0, 14.0)	14	0.993 (0.991 - 0.996)
503	COVID-19	Uniform (7, 9)	(0, 14.0)	14	0.993 (0.992 - 0.995)
504	COVID-19	Uniform (11, 13)	(0, 14.0)	14	0.994 (0.992 - 0.996)
